# Supplementary material for: Salt and Metal Tolerance Involves Formation of Guttation Droplets in Species of the Aspergillus versicolor Complex
Source: Genes (Basel). 2022 Sep 11;13(9):1631. doi: 10.3390/genes13091631 (PMC9498632; doi:10.3390/genes13091631)
Supplement: Supplementary file 1 [file genes-13-01631-s001.zip]

Archive with 1 entries (1 files):
- genes-1883349-supplementary.pdf
